# Supplementary material for: Renal Fat Accumulation Assessed by MRI or CT and Its Association with Clinical and Metabolic Disorders: A Systematic Imaging Review
Source: J Clin Med. 2025 Jun 17;14(12):4305. doi: 10.3390/jcm14124305 (PMC12194363; doi:10.3390/jcm14124305)
Supplement: Supplementary file 1 [file jcm-14-04305-s001.zip]

Archive with 1 entries (1 files):
- jcm-3639098-supplementary.pdf
